# Supplementary material for: A Recent SARS-CoV-2 Infection Enhances Antibody-Dependent Cellular Cytotoxicity against Several Omicron Subvariants following a Fourth mRNA Vaccine Dose
Source: Viruses. 2023 May 29;15(6):1274. doi: 10.3390/v15061274 (PMC10302413; doi:10.3390/v15061274)
Supplement: Supplementary file 1 [file viruses-15-01274-s001.zip]

Archive with 1 entries (1 files):
- viruses-2384754-supplementary.pdf
